# Supplementary material for: QPRT: a potential marker for follicular thyroid carcinoma including minimal invasive variant; a gene expression, RNA and immunohistochemical study
Source: BMC Cancer. 2009 Mar 26;9:93. doi: 10.1186/1471-2407-9-93 (PMC2667537; doi:10.1186/1471-2407-9-93)
Supplement: Additional file 1 — List of genes with a fold change >5 or <-5, and a p-value < 0,05. SDAd/SDCa_FC is the fold change of the gene expression in follicular thyroid adenoma (FTA) in relation to follicular thyroid carcinoma (FTC). SDAd/SDCami_FC is the fold change of the gene expression in FTA in relation to minimal invasive FTC. QPRT is the only gene in this list which is upregulated in FTC, the other genes are downregulated in FTC. [file 1471-2407-9-93-S1.xls]

## Sheet: Tabelle1
Additional file 1: List of genes significantly differing between follicular thyroid adenoma and carcinoma
Probe_ID	GeneID	SDAd/SDCa_FC	SDAd/SDCami_FC	Gene	Gene Symbol
101798	hCG15465.3	10.0783	24.8041	S100 calcium binding protein A9	S100A9
103547	hCG14619.3	6.64091	6.48114	Glypican 3	GPC3
108577	hCG18713.3	8.50912	5.59896	sushi-repeat-containing protein, X-linked	SRPX
111851	hCG1776048.3	8.58656	6.00043	hypothetical protein FLJ20701	FLJ20701
114422	hCG38030.3	6.67489	9.22524	collectin sub-family member 12	COLEC12
116793	hCG41052.3	9.03566	14.5384	regulator of G-protein signalling 2
119762	hCG1640325.2	7.37989	6.95345	mab-21-like 1	MAB21L1
124380	hCG28128.2	7.76204	24.6821	osteomodulin	OMD
126632	hCG39861.3	5.40937	7.04939	family with sequence similarity 5, member C
129922	hCG1995804	7.27356	19.1445	insulin-like growth factor 2	IGF2
132186	hCG18591.2	6.31622	33.5133	chordin-like 1	CHRDL1
137438	hCG27954.2	11.1389	35.1275	myosin, light polypeptide 4	MYL4
148696	hCG172481.3	5.61453	5.08498	jun B proto-oncogene	JUNB
148704	hCG1745306.2	7.49049	24.0815	hemoglobin, alpha 2;hemoglobin, alpha 1	HBA2;HBA1
154130	hCG1639989.3	7.03991	11.141	APin protein	APIN
154370	hCG37047.2	9.21461	10.5543	cytokine receptor-like factor 1	CRLF1
157271	hCG38487.4	6.71455	10.0754	DKFZp667E137
161752	hCG21638.4	-6.03728	-5.05979	quinolinate phosphoribosyltransferase	QPRT
165100	hCG1776338.2	5.70387	10.2887
165866	hCG21979.3	7.21865	24.9586	hemoglobin, beta	HBB
195445	hCG37801.3	12.6303	39.5253	Dermatopontin	DPT
196494	hCG1743776.3	8.53297	19.2958	S100 calcium binding protein A8	S100A8
199263	hCG38008.3	10.522	9.05603	human endothelial leukocyte adhesion molecule 1	ELAM-1
208388	hCG39885.3	9.44391	7.20543	prostaglandin-endoperoxide synthase 2	PTGS2
