# Supplementary material for: QPRT: a potential marker for follicular thyroid carcinoma including minimal invasive variant; a gene expression, RNA and immunohistochemical study
Source: BMC Cancer. 2009 Mar 26;9:93. doi: 10.1186/1471-2407-9-93 (PMC2667537; doi:10.1186/1471-2407-9-93)
Supplement: Additional file 2 — Excel file comparing different published studies concerning the discrimination of FTC and FTA using gene expression analysis. [file 1471-2407-9-93-S2.xls]

## Sheet: Tabelle1
Additional file 2: Comparison of studies concerning the discrimination of FTC and FTA using gene expression analysis
Author	Methods	platform (no. of cases)	no. of genes	(q)RT-PCR (no. of cases)	relevant genes	Antibodies IHC (no. of cases)
Weber et al., 2005	GEA, qRT-PCR, IHC	U133A, Affymetrix (24 cases)	22283	3 genes (31 cases)	CCND2, PCSK2*, PLAB	CCND2, PCSK2 (83 cases)
Puskas et al., 2005	GEA, qRT-PCR	cDNA arrays (54 cases)	3200	28 genes (54 cases)	PCSK2*, TRIB1, RAP1GA1, TJP1	-
Cerutti et al., 2004	SAGE, qRT-PCR, IHC	SAGE (2 cases)	whole genome	17 genes (31 cases)	DDIT3, ARG2, ITM1, C1orf24, PCSK2*	DDIT3, ARG2 (59 cases)
Fryknäs et al., 2006	GEA, qRT-PCR	cDNA arrays (20 cases)	7458	20 genes (61 cases)	FHL1, IFITM3, C4.4A, PLA2R1, HBB	-
Barden et al., 2003	GEA, qRT-PCR, Western	U95, Affymetrix (19 cases)	<12000	5 genes (19 cases)	MET, ENPP2, ADM, BSG, TGFβR2	-
Stolf et al., 2006	GEA, qRT-PCR	cDNA arrays (24 cases)	4600	14 gene trios (24 cases)	FLJ10305, AXL, SLC5A6, UBE1C, GRCC9, LZTS1, RIT2, MEP50, COL15A1	-
GEA: gene expression analysis; qRT-PCR: quantitative real-time PCR; SAGE: serial analysis of gene expression.
* Downregulated at Weber at al, 2005 and upregulated at Puskas et al, 2005 and Cerutti et al., 2004
